# Supplementary material for: Glycosylation characterization of therapeutic mAbs by top- and middle-down mass spectrometry
Source: Data Brief. 2015 Nov 24;6:68–76. doi: 10.1016/j.dib.2015.11.031 (PMC4688415; doi:10.1016/j.dib.2015.11.031)
Supplement: Supplementary file 1 — Supplementary material [file mmc1.zip]

Archive with 11 entries (11 files):
- Sandjong_coi_disclosure.pdf
- Tran_coi_disclosure.pdf
- Yoon_coi_disclosure.pdf
- Awasthi_coi_disclosure.pdf
- Barton_coi_disclosure.pdf
- Feng_coi_disclosure.pdf
- Goo_coi_disclosure.pdf
- Goodlett_coi_disclosure.pdf
- Khan_coi_disclosure.pdf
- Kilgour_coi_disclosure.pdf
- Liang_coi_disclosure.pdf
